# Supplementary material for: Alcohol- and Low-Iron Induced Changes in Antioxidant and Energy Metabolism Associated with Protein Lys Acetylation
Source: Int J Mol Sci. 2024 Jul 30;25(15):8344. doi: 10.3390/ijms25158344 (PMC11312970; doi:10.3390/ijms25158344)
Supplement: Supplementary file 1 [file ijms-25-08344-s001.zip]

Archive with 1 entries (1 files):
- ijms-3069728-supplementary.pdf
